# Supplementary material for: Mortality in Four Waves of COVID-19 Is Differently Associated with Healthcare Capacities Affected by Economic Disparities
Source: Trop Med Infect Dis. 2022 Sep 10;7(9):241. doi: 10.3390/tropicalmed7090241 (PMC9506267; doi:10.3390/tropicalmed7090241)
Supplement: Supplementary file 1 [file tropicalmed-07-00241-s001.zip]

Archive with 3 entries (3 files):
- tropicalmed-1850688-Supplementary Figure S1.pdf
- tropicalmed-1850688-Supplementary Figure S2.pdf
- tropicalmed-1850688-Supplementary Tables.xlsx
